# Supplementary material for: A Site-Ordered Quadruple Perovskites, RMn3Ni2Mn2O12 with R = Bi, Ce, and Ho, with Different Degrees of B Site Ordering
Source: Molecules. 2025 Apr 14;30(8):1749. doi: 10.3390/molecules30081749 (PMC12029892; doi:10.3390/molecules30081749)
Supplement: Supplementary file 1 [file molecules-30-01749-s001.zip]

Archive with 1 entries (1 files):
- molecules-3580851-supplementary.pdf
